# Supplementary material for: Impact of Baseline Hypoalbuminemia on Long-Term Survival Following Acute Myocardial Infarction According to Body Mass Index
Source: J Cardiovasc Dev Dis. 2024 Nov 26;11(12):378. doi: 10.3390/jcdd11120378 (PMC11676636; doi:10.3390/jcdd11120378)
Supplement: Supplementary file 1 [file jcdd-11-00378-s001.zip]

Archive with 1 entries (1 files):
- jcdd-3265947-supplementary.pdf
